# Supplementary material for: In Vitro Characterization of Guanylyl Cyclase BdPepR2 from Brachypodium distachyon Identified through a Motif-Based Approach
Source: Int J Mol Sci. 2021 Jun 10;22(12):6243. doi: 10.3390/ijms22126243 (PMC8228174; doi:10.3390/ijms22126243)
Supplement: Supplementary file 1 [file ijms-22-06243-s001.zip]

Archive with 3 entries (2 files):
- Supplementary data/
- Supplementary data/Figure S1.pdf
- Supplementary data/Table S1.pdf
